# Supplementary material for: Hepatic Metabolomics Investigation in Acute and Chronic Murine Toxoplasmosis
Source: Front Cell Infect Microbiol. 2018 Jun 5;8:189. doi: 10.3389/fcimb.2018.00189 (PMC5996072; doi:10.3389/fcimb.2018.00189)
Supplement: Table S2 — List of metabolites identified during acute Toxoplasma gondii infection. [file Table_2.XLSX]

## Sheet: Table S2
Table S2. List of metabolites identified during acute Toxoplasma gondii infection.
Compound ID	Ratio	t.test_p.value_BHcorrect	VIP	KEGG.ID	Formula	Mass.Error..ppm.	Metabolite	Pathway
ESI+
10.17_174.1280	0.33	1.14e-02	1.1153	C04599	C12H15N	1.87	1-Methyl-4-phenyl-1,2,3,6-tetrahydropyridine; MPTP;	map05012 Parkinson's disease;
10.17_290.9267	0.48	2.74e-03	1.18191	C11146	CH3ClHg	2.35	Methylmercury chloride;
10.17_369.3522	2.83446	1.85e-03	1.37426	C00187	C27H46O	1.56	Cholesterol; Cholest-5-en-3beta-ol;	map00100 Steroid biosynthesis; map00120 Primary bile acid biosynthesis; map00140 Steroid hormone biosynthesis; map01100 Metabolic pathways; map04340 Hedgehog signaling pathway; map04913 Ovarian steroidogenesis; map04925 Aldosterone synthesis and secretion; map04975 Fat digestion and absorption; map04976 Bile secretion; map04977 Vitamin digestion and absorption; map05200 Pathways in cancer; map052…
10.17_378.3344	0.42	8.27e-04	1.33723	C10997	C18H41N7	8.03	Guazatine; Iminoctadine;
10.18_769.3891	2.75785	2.01e-03	1.50698	C18097	C37H52N8O10	1.49	Deltorphin C; Deltorphin I;
10.18_769.4795	2.36454	9.58e-03	1.76967	C16784	C41H68O13	8.13	HMT-toxin;
10.18_828.4643	2.52816	6.70e-03	1.79539	C15704	C43H65N5O9S	8.09	Tubulysin D;
10.21_378.2652	0.57	2.60e-03	1.02605	C15314	C22H32O4	3.56	11beta,17beta-Dihydroxyandrost-4-en-3-one 17-propionate; 11beta-Hydroxytestosterone 17-propionate;
10.23_854.4774	2.44003	1.17e-02	1.38367	C20006	C44H68O13S	6.58	Acanthifolicin; Acanthifolic acid;
10.23_854.5671	2.86678	3.01e-03	1.76774	C13888	C43H81O13P	-9.85	1-Hexadecanoyl-2-(9Z-octadecenoyl)-sn-glycero-3-phospho-1'-myo-inositol;
10.25_745.4795	2.17551	1.03e-02	1.66905	C20094	C35H60N12O6	-4.97	Argiopinin II;
10.26_495.2666	0.28	1.95e-02	1.52376	C11301	C26H42NO7S-	3.37	Sulfoglycolithocholate; Glycolithocholate 3-sulfate; Sulfolithocholylglycine;
10.28_792.5619	2.51652	1.38e-02	1.94911	C13871	C45H74O10	-0.19	1,2-Di-(9Z,12Z,15Z-octadecatrienoyl)-3-O-beta-D-galactosyl-sn-glycerol;
10.29_372.2705	0.31	7.21e-03	1.36033	C14477	C21H32F2O2	-1.04	3,3-Difluoro-5alpha-androstan-17beta-yl acetate; 3,3-Difluoroandrostane-17-ol acetate;
10.29_758.5683	2.62614	4.63e-03	1.76797	C04873	C40H84N2O5PS+	-6.45	1-Hexadecylthio-2-hexadecanoylamino-1,2-dideoxy-sn-glycero-3-phosphocholine;
10.31_1184.8428	2.47023	4.52e-02	1.42486	C05086	C62H111N11O12	3.96	Cyclosporin A; Ciclosporin; Cyclosporine;
10.36_784.5030	2.00027	1.43e-02	1.26463	C13880	C40H76NO10P	-9.02	1-Hexadecanoyl-2-(9Z-octadecenoyl)-sn-glycero-3-phosphoserine;
10.36_792.4969	3.05691	1.08e-02	2.15051	C12102	C43H69NO12	9.61	Immunomycin; Ascomycin; FK520;
10.39_814.4885	2.17758	3.71e-02	1.0892	C19865	C42H68O14	-7.86	Soyasaponin III;
10.49_697.4786	3.39741	8.20e-04	1.28482	C13889	C37H71O8P	1.06	1-Hexadecanoyl-2-(9Z-octadecenoyl)-sn-glycero-3-phosphate; 1-Hexadecanoyl-2-(9Z-octadecenoyl)-sn-glycerol 3-phosphate;
10.51_744.5907	3.27948	9.42e-03	1.16958	C17569	C49H74O4	-2.51	Ubiquinone-8; Coenzyme Q8;	map00130 Ubiquinone and other terpenoid-quinone biosynthesis;
10.51_816.5048	3.04321	6.43e-03	1.4705	C08985	C42H70O14	-7.04	Thalicoside A;
10.52_445.2640	2.31532	4.89e-03	1.2553	C16345	C23H38N2O5	-7.77	Volicitin; N-(17-Hydroxylinolenoyl)-L-glutamine;	map00592 alpha-Linolenic acid metabolism;
10.52_836.6116	3.72231	1.32e-03	2.09269	C04218	C44H82O13	2.74	alpha,alpha'-Trehalose 6-mycolate;
10.56_408.2594	0.57	9.50e-04	1.1866	C17451	C19H34O8	0.49	Rehmaionoside B;
10.56_759.4970	1.77708	1.50e-02	1.02666	C20093	C36H63N12O6+	-3.16	Argiopinin I;
10.59_432.7638	2.47245	4.69e-03	1.64837	C18959	C9H6Cl8	7.35	Chlorbicyclen;
10.59_773.5125	2.53542	9.84e-03	1.87517	C11311	C45H74O11	-9.22	Oligomycin A;
10.60_821.5861	2.76165	2.07e-02	1.25144	C20466	C46H78NO8P	7.21	2,3-Bis-O-(geranylgeranyl)-sn-glycero-1-phospho-L-serine;	map00564 Glycerophospholipid metabolism;
10.65_749.5108	3.27437	2.70e-03	1.8643	C06838	C38H72N2O12	-6.66	Azithromycin;
10.87_400.7753	5.30399	2.00e-04	1.66686	C18749	C4H7Br2Cl2O4P	9.28	Naled;
10.91_412.2979	0.57	8.65e-05	1.14289	C20525	C28H39N	1.11	3-Geranylgeranylindole; 3-(Geranylgeranyl)indole;	map01100 Metabolic pathways;
10.94_311.1277	0.48	9.73e-04	1.00794	C05113	C20H14N4	-4.61	Porphyrin;	map04080 Neuroactive ligand-receptor interaction;
10.94_346.1376	0.35	1.74e-02	1.04509	C05995	C12H16N4O7	5.71	7-Hydroxy-6-methyl-8-ribityl lumazine;	map00740 Riboflavin metabolism;
11.92_151.0357	0.6	2.25e-04	1.03718	C20717	C6H8O3	-6.42	4-Hydroxy-2,5-dimethylfuran-3(2H)-one; Dimethylhydroxy furanone;
4.75_498.2836	0.12	3.70e-02	1.19196	C05122	C26H45NO7S	-9.19	Taurocholate; Taurocholic acid; Cholyltaurine;	map00120 Primary bile acid biosynthesis; map00430 Taurine and hypotaurine metabolism; map01100 Metabolic pathways; map04976 Bile secretion;
4.99_218.2123	3.01567	1.91e-02	1.52534	C02679	C12H24O2	4.36	Dodecanoic acid; Dodecanoate; Dodecylcarboxylate; Lauric acid;	map00061 Fatty acid biosynthesis; map01100 Metabolic pathways;
5.07_376.2135	4.01476	1.66e-03	1.75633	C07370	C21H26O5	4.57	Prednisone;
5.30_285.0776	0.31306	9.53e-04	1.50836	C09931	C16H14O6	6.23	Haematoxylin; Natural Black 1; C.I. 75290;
5.44_130.0656	0.29	4.43e-02	1.58041	C14639	C9H9NO	3.55	2-Indanone oxime; 1,3-Dihydro-2H-inden-2-one oxime;
5.44_189.0795	0.32	1.83e-03	1.74017	C09348	C11H11NO2	2.63	6,7-Dimethoxyisoquinoline; Backebergine;
5.62_801.2950	0.3	9.57e-04	1.30481	C12386	C40H50O18	-1.76	Premithramycin A3';
5.63_901.4146	0.33	6.25e-04	1.05452	C20008	C42H70O17S	-9.07	Hoffmanniolide;
5.64_859.4555	0.21	8.80e-05	1.62785	C08059	C47H64N4O12	7.62	Rifapentine;
5.66_841.4681	0.23	1.93e-03	1.12161	C16870	C45H70O13	-3.41	Dinophysistoxin 1; DTX 1;
5.73_246.2433	1.73179	2.04e-03	1.16025	C06424	C14H28O2	2.57	Tetradecanoic acid; Tetradecanoate; Myristic acid;	map00061 Fatty acid biosynthesis; map01100 Metabolic pathways;
5.74_290.2700	1.60102	5.18e-03	1.07899	C18218	C16H32O3	3.87	16-Hydroxypalmitate; 16-Hydroxypalmitic acid;	map01100 Metabolic pathways;
5.79_841.3817	0.23	1.03e-03	1.12151	C11269	C43H49N7O10	-7.60	Virginiamycin S1; Virginiamycin factor S;
5.82_953.5163	0.27	8.42e-04	1.40833	C19996	C46H68N10O12	7.53	Microcystin RA;
5.98_346.2158	4.69901	6.82e-04	1.95791	C05488	C21H30O4	4.03	11-Deoxycortisol; Cortodoxone;	map00140 Steroid hormone biosynthesis; map01100 Metabolic pathways;
6.19_953.4947	0.28	1.56e-03	1.12955	C15848	C46H66N12O9	-2.26	Angiotensin III;	map04080 Neuroactive ligand-receptor interaction; map04614 Renin-angiotensin system;
6.31_794.7163	0.23	4.73e-03	1.18669	C01829	C15H11I4NO4	-5.46	Thyroxine; Levothyroxin; L-Thyroxine; O-(4-Hydroxy-3,5-diidophenyl)-3,5-diiodo-L-tyrosine; 3,5,3'5'-Tetraiodo-L-thyronine; T4;	map00350 Tyrosine metabolism; map01100 Metabolic pathways; map04080 Neuroactive ligand-receptor interaction; map04918 Thyroid hormone synthesis; map04919 Thyroid hormone signaling pathway; map04976 Bile secretion; map05320 Autoimmune thyroid disease;
6.41_470.2591	2.017	1.84e-02	1.39362	C00494	C19H37N5O7	1.27	Sisomicin; Antibiotic 6640; Dehydrogentamicin Cla; Rickamicin;
6.59_536.3336	0.13997	7.61e-03	1.96974	C09941	C33H42O5	-6.61	Hypercalin B;
6.61_149.0606	0.51	2.83e-02	1.08148	C05581	C9H10O3	5.41	3-Methoxy-4-hydroxyphenylacetaldehyde; (4-Hydroxy-3-methoxyphenyl)acetaldehyde; Homovanillin;	map00350 Tyrosine metabolism; map01100 Metabolic pathways;
6.64_431.2773	0.219525	6.32e-03	1.13422	C00695	C24H40O5	1.29	Cholic acid; Cholate; 3alpha,7alpha,12alpha-Trihydroxy-5beta-cholanate; 3alpha,7alpha,12alpha-Trihydroxy-5beta-cholanic acid;	map00120 Primary bile acid biosynthesis; map01100 Metabolic pathways; map04976 Bile secretion;
6.65_390.2779	0.17	6.41e-03	1.36933	C11637	C24H38O4	2.25	3alpha,12alpha-Dihydroxy-5beta-chol-6-enoate;
6.75_301.2992	2.11294	1.78e-03	1.48404	C00836	C18H39NO2	3.65	Sphinganine; Dihydrosphingosine; 2-Amino-1,3-dihydroxyoctadecane;	map00600 Sphingolipid metabolism; map01100 Metabolic pathways; map04071 Sphingolipid signaling pathway;
6.75_346.3322	1.74433	3.82e-03	1.26392	C02982	C20H40O3	1.82	L-2-Hydroxyphytanate;
6.75_367.2465	2.72392	7.21e-03	1.21916	C05481	C21H34O5	-3.91	Cortolone;	map00140 Steroid hormone biosynthesis;
6.78_411.2141	4.9715	3.34e-02	1.28321	C11989	C20H36O6	-0.80	8,8a-Deoxyoleandolide;
6.79_297.2677	6.38123	1.78e-04	2.5038	C06121	C18H35NO2	3.11	3-Ketosphingosine;
6.84_396.3113	4.20311	3.96e-02	1.81978	C13857	C23H38O4	1.29	1-Arachidonoylglycerol; 1-Arachidonoyl-sn-glycerol;
6.91_631.2733	3.18714	4.33e-02	2.64452	C09615	C37H40N2O6	-7.52	Pycnamine;
7.01_234.1623	0.69	1.02e-02	1.01283	C17492	C15H22O2	1.58	Curcumenone;
7.03_357.2791	0.06	4.07e-02	1.75832	C16534	C22H38O2	8.17	13,16,19-Docosatrienoic acid; (13E,16E,19E)-Docosa-13,16,19-trienoic acid;
7.04_282.2584	5.75654	3.03e-05	2.35181	C00712	C18H34O2	8.98	(9Z)-Octadecenoic acid; (Z)-Octadec-9-enoic acid; Oleate; Oleic acid;	map00061 Fatty acid biosynthesis; map01040 Biosynthesis of unsaturated fatty acids;
7.04_299.2828	8.13415	3.14e-05	2.64443	C00319	C18H37NO2	1.16	Sphingosine; Sphingenine; Sphingoid; Sphing-4-enine;	map00600 Sphingolipid metabolism; map01100 Metabolic pathways; map04071 Sphingolipid signaling pathway;
7.06_264.2694	12.4719	6.54e-03	3.01555	C19670	C18H35NO	2.88	Oleamide; Oleyl amide; (Z)-9-Octadecenamide;
7.11_330.2905	2.38614	1.92e-03	1.60231	C10768	C21H35N3	0.36	(-)-Jamine; Homoormosanine;
7.11_374.3632	2.50781	3.37e-03	1.76726	C19623	C22H44O3	0.96	22-Hydroxydocosanoate;
7.11_411.2148	4.62367	2.01e-02	1.31817	C15284	C23H32O5	1.47	6beta,17beta-Dihydroxyandrost-4-en-3-one diacetate; 6beta-Hydroxytestosterone diacetate;
7.13_433.3421	2.60815	9.57e-03	1.18932	C11508	C29H46O	-4.76	4alpha-Methyl-5alpha-ergosta-8,14,24(28)-trien-3beta-ol; delta8,14 -Sterol;	map00100 Steroid biosynthesis; map01100 Metabolic pathways;
7.13_457.3435	3.75809	5.95e-05	1.09479	C12271	C28H41NO3	2.34	N-Arachidonyl dopamine; Arachidonoyl dopamine; NADA;	map04080 Neuroactive ligand-receptor interaction; map04750 Inflammatory mediator regulation of TRP channels;
7.16_286.3113	3.54955	3.13e-04	1.68068	C01838	C18H36O	3.32	Octadecanal;
7.16_403.2844	0.37	1.05e-02	1.06486	C06861	C21H31N5O2	7.27	Buspirone;
7.16_453.2171	2.23738	7.62e-03	1.23427	C17439	C20H38O7P2	1.30	Dihydrogeranylgeranyl diphosphate;
7.18_532.2716	0.554842	2.34e-02	1.08871	C07710	C33H30N4O2	1.74	Telmisartan;
7.20_356.3530	2.33275	5.74e-04	1.50729	C08316	C22H42O2	2.08	Erucic acid; (13Z)-Docosenoic acid; cis-13-Docosenoic acid;	map01040 Biosynthesis of unsaturated fatty acids;
7.29_456.3226	0.20101	3.33e-05	2.05993	C16891	C29H44O4	-3.03	Callystatin A;
7.42_358.3683	3.08964	6.53e-04	1.74419	C08281	C22H44O2	0.92	Docosanoic acid; Docosanoate; Behenic acid;	map01040 Biosynthesis of unsaturated fatty acids;
7.42_402.3947	2.94841	2.20e-03	1.87297	C17873	C24H48O3	1.49	2-Hydroxytetracosanoic acid;
7.43_499.1677	0.48	2.49e-03	1.27032	C11751	C24H23N3O6S	6.50	Talampicillin;
7.49_452.3742	9.13253	1.02e-03	1.66871	C01301	C27H46O4	1.82	3alpha,7alpha,12alpha-Trihydroxy-5beta-cholestan-26-al;	map00120 Primary bile acid biosynthesis; map01100 Metabolic pathways;
7.51_386.2832	0.241429	2.11e-03	1.33668	C14663	C25H38O3	2.83	Testosterone isocaproate; 17beta-Hydroxyandrost-4-ene-3-one 4-methylvalerate;
7.53_357.2817	0.18	1.51e-03	2.09002	C03070	C24H38O3	7.85	3-Oxo-5beta-cholanate;
7.55_340.2852	2.06244	1.25e-03	1.11087	C12144	C18H39NO3	9.27	Phytosphingosine; 4-D-Hydroxysphinganine;	map00600 Sphingolipid metabolism; map01100 Metabolic pathways;
7.58_420.3108	2.67089	1.48e-02	1.21583	C12157	C25H41NO4	-0.13	Myxalamid S;
7.67_553.2548	0.12	3.69e-03	2.39432	C12148	C30H42O7	-2.84	Stigmatellin A; Stigmatellin;
7.67_997.6450	0.45	4.68e-02	1.03268	C20023	C56H85NO13	9.22	Prorocentrolide;
7.68_454.3898	2.64933	3.32e-02	1.65233	C05446	C27H48O4	1.70	3alpha,7alpha,12alpha,26-Tetrahydroxy-5beta-cholestane; 5beta-Cholestane-3alpha,7alpha,12alpha,26-tetraol; 5beta-Cholestane-3alpha,7alpha,12alpha,26-tetrol;	map00120 Primary bile acid biosynthesis; map01100 Metabolic pathways;
7.77_558.4379	4.14106	1.90e-02	1.76052	C11904	C37H52N2O	-7.20	Dihydromethanophenazine; 2-(Dihydropentaprenyloxy)-dihydrophenazine;
7.89_323.2570	0.6	2.01e-03	1.06987	C03195	C18H36O3	4.30	(R)-10-Hydroxystearate;
7.89_385.3441	5.10292	2.55e-02	2.61644	C13550	C27H46O2	-5.97	Cerebrosterol; 24-Hydroxycholesterol; Cholest-5-ene-3,24-diol; (24S)-24-Hydroxycholesterol;	map00120 Primary bile acid biosynthesis;
7.91_356.3164	6.46397	2.80e-02	2.13751	C19426	C21H38O3	1.40	Glycidyl oleate;
7.94_605.4217	0.38	3.56e-02	1.56785	C13493	C30H62O10	-3.16	Polidocanol; Nonaethylene glycol monododecyl ether;
7.98_381.1892	0.59	2.75e-03	1.08387	C17643	C20H28O7	-4.09	Cinncassiol C1;
8.00_350.2675	0.520091	7.05e-03	1.1628	C05138	C21H32O3	-4.57	17alpha-Hydroxypregnenolone;	map00140 Steroid hormone biosynthesis; map01100 Metabolic pathways; map04913 Ovarian steroidogenesis;
8.00_482.3249	2.02757	2.06e-03	1.36533	C08633	C30H40O4	-3.32	Pristimerin;
8.01_284.2154	1.98012	2.10e-03	1.19334	C00376	C20H28O	4.91	Retinal; Vitamin A aldehyde; Retinene; all-trans-Retinal; all-trans-Vitamin A aldehyde; all-trans-Retinene;	map00830 Retinol metabolism; map01100 Metabolic pathways; map04744 Phototransduction; map04977 Vitamin digestion and absorption;
8.03_299.1368	0.42	8.03e-06	1.56736	C10572	C17H15NO3	-7.80	Balsoxine; 2-Phenyl-5-(3,4-dimethoxyphenyl)oxazole;
8.03_505.2343	1.96419	3.45e-03	1.50962	C15674	C25H33N3O3S2	8.55	Myxothiazol A;
8.03_520.1919	2.10422	9.36e-03	1.52088	C17529	C26H32O11	-4.93	(-)-Pinoresinol glucoside;
8.03_526.2301	2.57877	4.39e-03	1.7106	C04070	C25H32O11	3.60	Gibberellin 2-O-beta-D-glucoside;
8.03_548.2796	2.41391	1.59e-03	1.65952	C10817	C27H43NO9	-6.46	Protoverine;
8.04_1074.6441	2.17542	2.27e-02	1.03418	C12043	C53H93N7O13	-2.09	Surfactin;
8.04_519.2970	1.72993	3.34e-02	1.20169	C20546	C32H41NO5	-2.80	Terpendole C;
8.04_534.2925	2.4688	1.76e-03	1.56365	C17889	C25H40O11	3.19	Eriojaposide B;
8.06_287.1320	1.84244	6.29e-03	1.20701	C01682	C11H20N4O6	-9.91	Nopaline; D-Nopaline; N2-(D-1,3-Dicarboxypropyl)-L-arginine; N-[(1S)-4-Carbamimidamido-1-carboxybutyl]-D-glutamic acid;	map00330 Arginine and proline metabolism; map02010 ABC transporters;
8.07_518.2909	2.64889	2.47e-04	1.34501	C17009	C25H43NO10	-9.86	Mycalamide B;
8.09_353.1658	0.41	2.92e-03	1.48431	C04540	C12H21N3O8	-2.54	N4-(Acetyl-beta-D-glucosaminyl)asparagine; N4-(beta-N-Acetyl-D-glucosaminyl)-L-asparagine; 1-beta-Aspartyl-N-acetyl-D-glucosaminylamine;
8.10_307.2240	0.62	2.88e-03	1.00039	C13792	C17H32O3	-1.35	2-Methoxy-5Z-hexadecenoic acid; 2-Methoxy-5Z-hexadecenoate; (5Z)-2-Methoxyhexadecenoic acid;
8.12_315.1656	0.47	1.93e-05	1.19211	C06874	C16H24N2O3	-7.86	Carteolol;
8.12_404.3473	0.67	1.51e-04	1.00183	C19841	C30H44	7.53	4,4'-Diapo-zeta-carotene;
8.13_333.1385	0.56	1.60e-02	1.0127	C08095	C12H20N4O7	-5.91	Zanamivir;
8.15_297.2408	0.59	2.10e-05	1.08066	C14762	C18H32O3	-5.44	13(S)-HODE; (13S)-Hydroxyoctadecadienoic acid; (9Z,11E)-(13S)-13-Hydroxyoctadeca-9,11-dienoic acid;	map00591 Linoleic acid metabolism; map03320 PPAR signaling pathway;
8.19_348.2903	2.24444	3.16e-04	1.4278	C11695	C22H37NO2	1.84	Anandamide; Arachidonylethanolamide; N-(5Z,8Z,11Z,14Z-icosatetraenoyl)-ethanolamide; AEA;	map04080 Neuroactive ligand-receptor interaction; map04723 Retrograde endocannabinoid signaling; map04750 Inflammatory mediator regulation of TRP channels;
8.19_682.3655	1.73397	9.36e-03	1.09515	C10008	C39H49N5O7	8.00	Lasiodine A;
8.21_318.2185	0.48	7.44e-06	1.43149	C08067	C23H27N	-9.72	Butenafine;
8.21_338.1794	0.55	8.67e-05	1.23687	C02993	C15H23N5O4	-8.62	Kyotorphin; L-Tyrosyl-L-arginine;
8.22_262.2300	0.58	6.38e-04	1.18928	C14245	C18H30O	1.23	4-Dodecylphenol;
8.22_297.1472	2.46705	5.62e-06	1.43124	C18131	C17H22O3	3.82	Geranyl-hydroxybenzoate;	map00130 Ubiquinone and other terpenoid-quinone biosynthesis;
8.22_336.1847	0.52	8.67e-05	1.35715	C07043	C18H26ClN3O	2.81	Hydroxychloroquine;
8.22_459.2495	2.4651	1.57e-06	1.39094	C03805	C21H41O7P	2.85	Stearoylglycerone phosphate;
8.22_602.2880	2.16924	4.07e-03	1.51286	C20564	C32H41N3O7	7.51	Fumitremorgin A;
8.24_454.2356	4.99236	5.66e-05	2.47072	C07241	C25H37NO4	0.42	Salmeterol;
8.24_618.2493	4.55079	1.80e-02	2.47772	C12408	C31H36O12	-8.67	100-2;
8.24_949.6270	7.89567	5.66e-05	2.86341	C15954	C59H90O7	-5.26	Thermocryptoxanthin-13;
8.26_276.1252	3.69429	2.24e-06	2.19459	C09980	C15H14O4	8.55	Yangonin; 4-Methoxy-6-[2-(4-methoxyphenyl)ethenyl]-2H-pyran-2-one;
8.26_449.1991	3.38195	1.06e-04	1.9144	C02079	C28H26N4O3	4.17	Staurosporine; STS;
8.26_477.1939	4.4148	2.82e-04	2.28199	C17428	C21H32O12	-5.84	Kanokoside A;
8.28_269.2725	0.61	1.77e-04	1.03671	C17515	C17H35NO	2.38	Capsi-amide; N-(13-Methyltetradecyl)acetamide; CAP-A;
8.28_277.2149	0.477353	1.51e-02	1.09601	C08362	C16H30O2	4.16	(9Z)-Hexadecenoic acid; Palmitoleic acid; cis-9-Hexadecenoic acid;	map00061 Fatty acid biosynthesis;
8.29_448.2612	0.3	1.55e-02	1.45243	C14674	C29H36O4	-0.27	16alpha,17alpha-Dihydroxyprogesterone acetophenide;
8.32_288.1405	2.48279	7.50e-03	1.73438	C14526	C15H23NOS	4.60	Esprocarb;
8.32_550.3048	2.17286	4.16e-04	1.31338	C07257	C32H45N3O4S	-8.83	Nelfinavir;
8.35_475.2178	2.35465	1.54e-05	1.68132	C07225	C23H27N3O7	-2.11	Minocycline;
8.35_480.2497	3.84737	1.43e-06	2.08909	C20630	C27H33N3O5	0.92	Fumitremorgin B;
8.35_501.2830	2.51422	1.54e-05	1.67178	C06999	C32H39NO4	-9.80	Fexofenadine; 4-(1-Hydroxy-4-(4-(hydroxydiphenylmethyl)-1-piperidinyl)butyl)-alpha,alpha-dimethylbenzeneacetic acid;	map04976 Bile secretion;
8.35_503.2087	1.57207	3.33e-02	1.38035	C11134	C25H36O8	9.77	Testosterone glucuronide; Testosterone 17beta-(beta-D-glucuronide);	map00140 Steroid hormone biosynthesis;
8.35_564.2737	4.31	7.37e-05	2.17693	C12099	C31H34N2O7	6.08	Asukamycin;
8.40_530.3240	3.63679	2.16e-06	1.692	C20025	C32H45NO4	-0.15	Gymnodimine; Gymnodimine A; GYM A;
8.41_502.3274	3.87992	6.85e-05	1.94091	C13764	C28H40N2O5	-0.22	Gallopamil;
8.43_259.1399	3.39563	1.61e-02	1.93657	C03592	C10H15N3O4	-0.80	5-Methyl-2'-deoxycytidine;
8.43_269.1256	2.06507	1.45e-03	1.29894	C02267	C11H16N4O4	4.25	Deoxycoformycin; Pentostatin;
8.46_309.1510	0.497351	4.34e-05	1.28976	C09976	C20H22O4	7.74	Uncinatone;
8.46_311.1527	0.5	8.14e-05	1.43186	C06167	C19H22NO4+	3.28	1,2-Dehydroreticuline; 1,2-Dehydroreticulinium; 3,4-Dihydro-7-hydroxy-1-[(3-hydroxy-4-methoxyphenyl)methyl]-6-methoxy-2-(methyl-14C)-isoquinolinium;	map01100 Metabolic pathways;
8.46_313.1492	0.56	6.98e-06	1.2325	C07322	C17H20N4S	3.49	Olanzapine;
8.46_352.1279	0.44	2.88e-04	1.32533	C13179	C17H18F3N3O3	3.02	Fleroxacin;
8.46_354.1754	0.58	1.65e-05	1.17947	C16447	C15H23N5O5	-5.03	Dihydrozeatin riboside;
8.46_467.3005	2.26966	2.10e-05	1.53883	C08007	C29H41NO4	-6.49	Buprenorphine;
8.46_511.2866	2.68759	9.96e-06	1.51567	C12153	C26H39NO6S	6.03	Epothilone A;
8.49_181.1298	0.51	1.24e-05	1.33902	C19277	C8H18N2O	-8.66	N-Nitrosodi-n-butylamine; N,N-Dibutylnitrosoamine;
8.50_464.3138	2.12786	6.21e-06	1.06975	C07707	C23H43N3O5	9.65	Perindopril erbumine;
8.53_536.3602	1.99337	2.10e-05	1.29071	C08803	C30H46O7	3.96	Cucurbitacin O;
8.55_184.0735	2.16544	5.45e-03	1.37932	C00955	C10H11NO	1.15	Indole-3-ethanol; Tryptophol;	map00380 Tryptophan metabolism;
8.55_259.1705	1.55193	1.67e-02	1.11187	C18542	C10H19N5S	2.50	Prometryn;
8.56_400.1722	0.605254	4.07e-05	1.07762	C17765	C22H22O6	-8.51	Licoricone;
8.58_361.1187	0.579133	6.02e-05	1.20576	C04628	C11H22NO7PS	-1.64	Coenzyme B; N-(7-Mercaptoheptanoyl)threonine 3-O-phosphate; N-(7-Mercaptoheptanoyl)threonine O3-phosphate; HTP;	map01100 Metabolic pathways; map01200 Carbon metabolism;
8.58_361.1689	0.612125	7.77e-06	1.14606	C00915	C24H22N2+2	3.95	Benzyl viologen;
8.58_443.1217	0.327814	8.79e-06	1.22443	C12220	C20H24N2O7	0.43	Myxochelin A;
8.58_824.4997	3.07914	3.79e-03	2.20857	C16907	C47H71NO12	6.35	Azaspiracid;
8.59_361.2717	4.07491	7.26e-06	1.6524	C13856	C23H38O4	-5.22	2-Arachidonoylglycerol; 2-Arachidonoyl-sn-glycerol; 2-AG;	map04080 Neuroactive ligand-receptor interaction; map04723 Retrograde endocannabinoid signaling;
8.59_423.2240	1.75797	8.55e-03	1.22356	C17614	C19H34O10	3.72	1-Octen-3-ol-3-o-beta-D-xylopyranosyl(1->6)-beta-D-glucopyranoside;
8.61_419.1218	0.30019	2.10e-05	1.7689	C15050	C23H24O5	-9.69	2,2-Dimethyl-3-[4-(acetyloxy)phenyl]-4-ethyl-2H-1-benzopyran-7-ol acetate; 4-Ethyl-3-(p-hydroxyphenyl)-2,2-dimethyl-2H-1-benzopyran-7-ol diacetate;
8.63_308.2958	0.507623	5.64e-03	1.21456	C20792	C20H39NO2	3.18	Oleoylethanolamide; OEA;	map04024 cAMP signaling pathway;
8.64_282.1646	3.06132	6.19e-06	1.93233	C11767	C14H23N3OS	4.17	Xanomeline;
8.64_311.1635	1.75138	7.63e-06	1.25198	C05301	C18H24O3	5.92	2-Hydroxyestradiol; 2-Hydroxyestradiol-17beta; 2-OH-Estradiol;	map00140 Steroid hormone biosynthesis; map04913 Ovarian steroidogenesis;
8.66_272.1565	3.41924	4.43e-05	2.0974	C14278	C21H20	0.06	1,1,2-Triphenylpropane;
8.66_341.3058	7.49494	1.45e-04	2.83074	C19427	C21H40O3	2.29	Glycidyl stearate;
8.66_533.3102	6.19888	4.77e-06	2.70398	C05468	C27H48O8S	-7.66	5beta-Cyprinolsulfate;	map00120 Primary bile acid biosynthesis;
8.67_477.2308	2.68173	2.12e-04	1.74572	C07080	C29H33ClN2O2	0.95	Loperamide;
8.77_383.3154	1.58362	1.79e-02	1.07028	C03199	C23H44O5	-0.38	1,2-Didecanoylglycerol; 1,2-Didecanoyl-sn-glycerol;
8.77_629.3628	2.64019	2.39e-03	1.49152	C08920	C36H54O10	-8.62	Abrusoside A;
8.78_651.5551	8.15142	2.45e-06	1.921	C05812	C47H72O2	7.76	2-Octaprenyl-6-methoxyphenol;	map00130 Ubiquinone and other terpenoid-quinone biosynthesis;
8.79_327.3147	2.71037	7.22e-04	1.84554	C13914	C20H41NO2	2.95	N,N-Dimethylsphing-4-enine;
8.79_716.4495	2.44805	7.31e-03	1.48648	C18139	C12H3Br7O	-6.34	2,2',3,3',4',5,6'-Heptabromodiphenyl ether; 1,2,3,5-Tetrabromo-4-(2,3,5-tribromophenoxy)-benzene; BDE 175;
8.79_939.6168	2.1545	4.52e-03	1.12678	C13867	C57H88O8	6.36	1,2-Di-(9Z,12Z,15Z-octadecatrienoyl)-3-(8-(2E,4Z-decadienoyloxy)-5,6-octadienoyl)-sn-glycerol;
8.84_316.2980	5.13801	2.95e-05	1.65313	C13859	C19H40O3	0.88	1-O-Hexadecyl-sn-glycerol; 1-O-Hexadecylglycerol; Chimyl alcohol; Glycerol hexadecyl ether;
8.84_745.4959	2.98766	2.52e-03	1.47627	C15834	C43H70O11	9.62	Narasin B; A28086B;
8.87_941.6589	2.0065	1.85e-02	1.13362	C04150	C56H93O9P	-4.39	beta-D-Mannosylphosphodecaprenol;
8.90_355.3691	0.400143	1.51e-03	1.32181	C19661	C27H48	-8.58	Cholestane;
8.91_232.1465	2.0302	6.44e-03	1.23562	C17884	C15H20O2	0.54	3beta-Hydroxyatractylon;
8.91_304.2026	2.66293	2.94e-03	1.47257	C05291	C19H28O3	-4.07	7alpha-Hydroxytestosterone;	map00140 Steroid hormone biosynthesis;
8.91_342.3131	8.71271	7.08e-07	2.02119	C13860	C21H42O3	-0.82	1-O-Octadec-9-enyl glycerol; Selachyl alcohol;
8.93_227.1802	2.87272	5.15e-03	1.45292	C17447	C17H24O	2.99	(3S,9Z)-1,9-Heptadecadiene-4,6-diyn-3-ol; (+)-Falcarinol;
8.93_261.1860	2.93218	2.70e-02	1.99334	C17552	C12H16O2.[C5H8]n	4.34	2-Polyprenyl-6-methoxyphenol;	map00130 Ubiquinone and other terpenoid-quinone biosynthesis; map01100 Metabolic pathways;
8.93_330.1879	1.68336	3.54e-02	1.12801	C19144	C23H23NO	7.93	Trifenmorph; 4-Tritylmorpholine;
8.93_543.4170	1.92592	1.72e-02	1.03373	C05804	C38H56O3	-4.67	2-Hexaprenyl-3-methyl-6-methoxy-1,4-benzoquinone;	map00130 Ubiquinone and other terpenoid-quinone biosynthesis;
8.94_149.0237	0.467676	3.40e-02	1.05455	C03590	C8H6O4	1.99	4-Hydroxyphenylglyoxylate; 4-Hydroxybenzoylformate; 4-Hydroxyphenylglyoxylic acid; 2-(4-Hydroxyphenyl)-2-oxoacetate;
8.94_199.1097	2.59252	4.45e-03	1.79804	C15700	C9H16N2O4	9.18	gamma-Glutamyl-gamma-aminobutyraldehyde;	map00330 Arginine and proline metabolism; map01100 Metabolic pathways;
8.94_249.1486	2.01625	1.04e-03	1.31816	C09687	C15H20O3	0.21	Illudin M;
8.94_370.2918	1.61321	3.10e-04	1.15213	C09137	C21H36O4	-9.59	Montanol;
8.96_401.3418	5.20516	1.02e-03	2.7069	C15518	C27H46O3	0.85	(24S)-Cholest-5-ene-3beta,7alpha,24-triol; 5-Cholesten-3beta,7alpha,24(S)-triol;	map00120 Primary bile acid biosynthesis;
8.99_365.1945	1.75398	7.30e-03	1.28556	C09155	C20H28O6	-3.80	Phorbol;	map04750 Inflammatory mediator regulation of TRP channels;
9.01_457.2163	1.77312	8.84e-03	1.21297	C05730	C17H34N6O5S	-9.40	Glutathionylspermidine; N1-(gamma-L-Glutamyl-L-cysteinyl-glycyl)-spermidine;	map00480 Glutathione metabolism; map01100 Metabolic pathways;
9.04_294.2567	1.86598	4.62e-02	1.15906	C08366	C19H34O2	2.86	Sterculic acid;
9.07_384.3401	2.52816	2.20e-03	1.25474	C05443	C27H44O	2.19	Vitamin D3; Cholecalciferol; Calciol;	map00100 Steroid biosynthesis; map01100 Metabolic pathways; map04977 Vitamin digestion and absorption; map05323 Rheumatoid arthritis;
9.08_367.2615	2.41938	1.57e-03	1.49129	C20266	C21H27N5	3.04	AMD 070;
9.17_400.3346	2.02968	6.38e-04	1.12773	C05455	C27H44O2	1.26	7alpha-Hydroxycholest-4-en-3-one;	map00120 Primary bile acid biosynthesis; map01100 Metabolic pathways;
9.19_615.4599	2.23419	1.42e-03	1.29782	C20623	C39H68O2S2	-4.54	Caldariellaquinol;
9.19_623.3806	1.66975	5.57e-03	1.28372	C15919	C40H56O3	-9.49	Myxol;
9.22_344.3298	3.42524	8.03e-05	1.3514	C13858	C21H44O3	2.31	1-O-Octadecyl-sn-glycerol; 1-O-Octadecylglycerol; Batyl alcohol; Glycerol octadecyl ether;
9.22_713.5525	1.80501	2.20e-03	1.06836	C05815	C48H72O4	3.07	2-Octaprenyl-3-methyl-5-hydroxy-6-methoxy-1,4-benzoquinone;	map00130 Ubiquinone and other terpenoid-quinone biosynthesis;
9.22_784.5020	2.20527	2.35e-03	1.26528	C20777	C42H72O13	5.95	Gypenoside LXXV; Ginsenoside LXXV;
9.23_271.2642	2.70513	1.63e-02	1.55216	C16995	C17H34O2	3.78	Methyl palmitate;
9.25_385.2452	3.22176	2.27e-03	2.09328	C07852	C23H29NO3	-9.18	Propiverine;
9.25_607.3921	1.67291	2.20e-03	1.21156	C15933	C40H56O2	1.56	Deoxymyxol;
9.29_369.3850	0.57194	2.86e-02	1.17186	C19665	C28H50	-7.56	5alpha-Campestane; (24R)-24-Methyl-5alpha-cholestane;
9.29_383.3997	0.551341	7.78e-04	1.28509	C19667	C29H52	-9.79	5alpha-Poriferastane;
9.32_297.2806	2.81034	1.24e-02	1.65865	C13838	C19H36O2	6.14	Lactobacillic acid; 11R,12S-Methylene-octadecanoic acid;
9.32_346.2880	2.54468	2.61e-05	1.56828	C10802	C23H38O2	2.41	5-(Heptadec-12-enyl)resorcinol;
9.34_591.3180	3.25908	5.61e-03	1.42495	C05794	C33H42N4O6	0.42	Urobilin; I-Urobilin;	map00860 Porphyrin and chlorophyll metabolism;
9.45_395.2945	2.00942	5.68e-03	1.23833	C08156	C27H40O3	0.06	Testosterone cypionate;
9.65_317.2607	1.8792	1.56e-02	1.31229	C07811	C20H33N2O+	4.34	Hexocyclium;
9.65_359.2962	2.0586	4.08e-02	1.40168	C03990	C24H40O3	4.57	Lithocholic acid; Lithocholate; 3alpha-Hydroxy-5beta-cholanate; 3alpha-Hydroxy-5beta-cholanic acid;	map04976 Bile secretion;
9.73_402.3509	2.31098	2.52e-03	1.20698	C05500	C27H46O2	2.69	20alpha-Hydroxycholesterol; 20-Hydroxycholesterol;	map00140 Steroid hormone biosynthesis; map01100 Metabolic pathways;
9.80_357.2460	0.63834	2.27e-03	1.07428	C18230	C23H34O4	9.54	Calcitroic acid;
9.88_383.3307	2.79323	4.07e-05	1.67863	C05107	C27H42O	-0.40	7-Dehydrodesmosterol; Cholesta-5,7,24-triene-3beta-ol;	map00100 Steroid biosynthesis; map01100 Metabolic pathways;
9.91_509.4800	14.4049	7.44e-05	3.10488	C13916	C32H63NO3	-1.49	N-(Tetradecanoyl)-sphing-4-enine;
9.93_450.3017	1.99065	1.32e-05	1.53547	C17979	C18H36N6O6	-3.98	Formimidoyl-fortimicin A; Dactimicin; SF-2052;
9.93_894.5249	0.0884469	3.64e-02	2.0097	C11959	C47H72O15	4.54	Avermectin B2b;
9.96_446.7617	3.65594	1.86e-03	2.16573	C14382	C12H3Cl7O	-4.38	4-Hydroxy-2,2',3,4',5,5',6-heptachlorobiphenyl; 2,2',3,4',5,5',6-Heptachloro-4-biphenylol; 4-Hydroxy-PCB 187;
9.96_550.3304	5.55248	1.69e-05	2.46423	C15755	C28H49NO8	-8.87	Dihydropicromycin;
9.97_423.3815	5.03044	3.65e-03	2.0102	C19805	C22H47NO5	5.48	Aminopentol; AP1;
9.99_385.3478	4.72168	3.78e-03	1.89798	C03594	C27H46O2	3.20	7alpha-Hydroxycholesterol; Cholest-5-ene-3beta,7alpha-diol;	map00120 Primary bile acid biosynthesis; map01100 Metabolic pathways;
ESI-
10.03_365.3409	11.1305	6.37e-05	2.97707	C08323	C24H46O2	-4.40	(15Z)-Tetracosenoic acid; Nervonic acid; (Z)-15-Tetracosenoic acid;	map01040 Biosynthesis of unsaturated fatty acids;
10.03_495.3011	5.64475	6.70e-04	2.36194	C08834	C27H44O8	9.54	Polypodine B;
10.06_786.5090	2.44085	1.66e-02	1.11781	C11607	C41H69N7O8	-5.72	N-Acetyl-leu-leu-leu-leu-leu-tyr-amide; NAc-L5Y-amide;
10.32_749.5820	3.02937	4.14e-03	1.37772	C03885	C52H78O3	-7.73	3-Nonaprenyl-4-hydroxybenzoate; Nonaprenyl-4-hydroxybenzoate;	map00130 Ubiquinone and other terpenoid-quinone biosynthesis;
10.38_515.3005	0.304537	2.09e-02	1.06934	C07373	C31H48O2S2	-3.48	Probucol;
10.38_540.3101	1.90023	1.75e-03	1.35007	C15684	C29H47NO6	0.71	Mycinamicin VIII;
10.56_387.1068	1.77943	2.14e-02	1.05633	C08357	C18H24O5S	8.40	Estradiol-17beta 3-sulfate;	map00140 Steroid hormone biosynthesis; map04976 Bile secretion;
10.62_1058.5558	1.93712	1.95e-02	1.62226	C00306	C50H73N15O11	1.54	Bradykinin;	map04022 cGMP-PKG signaling pathway; map04071 Sphingolipid signaling pathway; map04080 Neuroactive ligand-receptor interaction; map04610 Complement and coagulation cascades; map04750 Inflammatory mediator regulation of TRP channels; map04810 Regulation of actin cytoskeleton; map05142 Chagas disease (American trypanosomiasis); map05143 African trypanosomiasis; map05200 Pathways in cancer;
10.62_400.1565	2.1796	1.04e-02	1.51099	C10396	C19H27NO6	9.02	Senkirkine;
10.62_430.1887	2.38702	1.56e-02	1.71312	C19243	C23H29NO7	3.63	Fusarin C;
10.62_601.2064	2.01708	1.45e-03	1.15333	C05928	C25H30N8O10	8.58	(6R)-10-Formyltetrahydropteroyldiglutamate; 10-Formyl-THF-L-glutamate; (6R)-10-HCO-H4PteGlu2;
10.64_442.2391	1.94728	5.66e-03	1.3661	C08666	C23H37NO5	6.17	Cammaconine; Columbiananine;
10.67_695.5454	2.63807	9.13e-03	1.46428	C05814	C48H72O3	6.50	2-Octaprenyl-3-methyl-6-methoxy-1,4-benzoquinone;	map00130 Ubiquinone and other terpenoid-quinone biosynthesis;
10.71_681.5298	3.59709	1.49e-03	1.93563	C05813	C47H70O3	6.78	2-Octaprenyl-6-methoxy-1,4-benzoquinone;	map00130 Ubiquinone and other terpenoid-quinone biosynthesis;
10.80_249.1515	0.296034	1.01e-03	1.76461	C20403	C15H22O3	7.45	1-Deoxy-11beta-hydroxypentalenate;
5.77_545.2765	0.352213	1.86e-02	1.06222	C08860	C30H42O9	1.65	Decoside; Decogenin 3-O-alpha-L-oleandroside;
6.66_475.2670	0.132779	8.04e-03	1.43307	C14990	C27H40O7	-6.46	Cyclic-3,20-bis(1,2-ethanediyl acetal)-11alpha-(acetyloxy)-5alpha,6alpha-epoxypregnane-3,20-dione;
6.71_411.2386	4.14612	3.28e-02	1.2648	C09103	C22H36O7	-0.51	Grayanotoxin I; Rhodotoxine;
7.06_443.1979	4.55151	2.21e-03	1.93084	C01192	C19H37O7P	2.08	Palmitoylglycerone phosphate;
7.22_337.2367	0.0611929	1.82e-04	2.85748	C14774	C20H34O4	-5.21	11,12-DHET; (5Z,8Z,14Z)-11,12-Dihydroxyeicosa-5,8,14-trienoic acid; (5Z,8Z,14Z)-11,12-Dihydroxyicosa-5,8,14-trienoic acid;	map00590 Arachidonic acid metabolism; map01100 Metabolic pathways; map04726 Serotonergic synapse;
7.35_537.2888	0.208092	3.31e-02	1.43319	C17767	C32H42O7	5.63	Condurangogenin A; Kondurangogenin A;
7.36_195.1019	2.73885	3.60e-02	1.14501	C07471	C8H18NO2+	-7.68	Methacholine; Acetyl-beta-methylcholine;
7.46_385.1986	0.47267	4.39e-02	1.25037	C08022	C22H30N2O2S	7.86	Sufentanil;
7.46_401.1763	0.372553	1.49e-02	1.59664	C05950	C20H30O6	7.14	20-COOH-Leukotriene B4; 20-COOH-LTB4; 20-Carboxy-leukotriene B4; 5,12-Dihydroxy-delta5,8,11,14-eicosapolyendioic acid;	map00590 Arachidonic acid metabolism;
7.53_427.2847	4.40103	1.90e-02	1.7128	C08148	C27H40O4	-1.63	Hydroxyprogesterone caproate; Primolut depot; 17alpha-Caproyloxypregn-4-ene-3,20-dione;
7.55_447.1589	0.369676	1.40e-02	1.32233	C11238	C25H24N4O2	-1.11	GF 109203X; Bisindolylmaleimide I;
7.55_595.2894	0.0633472	2.32e-02	2.0885	C08780	C34H44O9	-3.13	Salannin;
7.55_619.2892	0.0946311	1.61e-02	1.74908	C09100	C38H40N4O2	8.00	Caracurine V;
7.58_341.2107	2.52207	7.85e-04	1.45739	C07120	C22H30O3	-4.54	Megestrol;
7.60_549.2893	0.283795	1.59e-02	1.20028	C08307	C28H38N8O4	-9.16	Hordatine A;
7.61_361.1663	0.349326	1.84e-02	1.33465	C19145	C20H26O6	1.70	Propyl isome; 1,2,3,4-Tetrahydro-3-methyl-6,7-methylenebisoxynaphthalene-1,2-dicarboxylic acid dipropyl;
7.65_339.1990	0.654365	2.30e-04	1.02661	C15090	C22H28O3	7.16	17-Hydroxy-3-oxo-17alpha-pregna-1,4-diene-21-carboxylic acid, gamma-lactone;
7.65_434.2364	0.304851	4.57e-02	1.70862	C13782	C27H33NO4	6.24	Paxilline;
7.67_293.1778	0.32556	7.57e-03	1.43526	C10342	C17H26O4	6.68	Embelin;
7.67_659.4218	2.61176	5.09e-03	1.53305	C09153	C38H60O9	8.09	12-O-Palmitoyl-16-hydroxyphorbol 13-acetate; Croton factor F1;
7.68_501.1896	0.402714	9.73e-03	1.47253	C15675	C26H34N2O4S2	1.68	Myxothiazol Z;
7.71_243.1945	0.314173	1.11e-03	1.48613	C13790	C14H28O3	-8.34	2S-Hydroxytetradecanoic acid; 2S-Hydroxytetradecanoate;
7.77_223.1694	0.432744	2.34e-02	1.28362	C21004	C9H24N4	-0.69	Norspermine; N,N'-Bis(3-aminopropyl)-1,3-propanediamine;
7.77_421.2357	0.069961	6.59-03	2.09254	C03240	C21H38O6	-1.40	6-Deoxyerythronolide B;
7.80_424.2468	2.06179	1.34e-03	1.1623	C11794	C26H35NO4	-5.92	Diprenorphine;
7.81_453.2955	0.168431	4.02e-04	2.11936	C06733	C30H42O	5.95	8'-apo-beta-Carotenol;
7.87_575.2609	0.0447085	1.02e-03	2.50835	C09667	C36H36N2O5	9.92	Tiliacorine;
7.90_497.1915	0.437971	3.25e-02	1.12299	C12888	C25H34O8	-7.03	Hydrocortisone succinate; 11beta,17,21-Trihydroxypregn-4-ene-3,20-dione 21-(hydrogensuccinate); Cortisol succinate;
7.96_582.3269	2.10519	1.13e-02	1.33922	C20731	C37H45NO5	7.63	Penitrem B;
8.02_593.3538	16.8073	2.62e-05	2.92681	C16147	C36H50O7	9.11	Glycosyl-4,4'-diaponeurosporenoate;
8.03_1091.6125	4.85995	3.27e-03	2.16355	C16885	C59H92O16	4.28	Gambieric acid A;
8.03_438.2625	3.29656	3.25e-05	1.59656	C16747	C17H37N7O4	6.04	Spergualin;
8.03_860.2822	0.313876	1.45e-03	1.43904	C20140	C38H52ClN3O15	5.01	4''-O-Carbamoyl ansamitocinoside P-3; ACGP-3;
8.05_363.2148	0.326024	3.39e-04	1.6988	C05474	C21H32O5	-8.09	3alpha,11beta,21-Trihydroxy-20-oxo-5beta-pregnan-18-al;	map00140 Steroid hormone biosynthesis;
8.05_524.2774	2.55163	4.01e-03	1.58118	C15687	C28H43NO6	-2.07	Borrelidin;
8.08_632.3185	1.60058	3.22e-02	1.01911	C12002	C31H51NO10	-3.75	5-O-beta-D-Mycaminosyltylonolide;
8.08_650.2775	1.91241	2.17e-02	1.20769	C08688	C33H45NO10	6.04	Hypaconitine;
8.08_694.2888	1.80411	3.16e-02	1.3195	C14540	C37H45NO12	2.77	Rifamycin S;
8.08_777.2417	1.88879	3.87e-03	1.14524	C20786	C34H46O18	5.20	Eleutheroside E;
8.09_544.2655	1.97693	6.11e-03	1.22815	C10828	C27H43NO8	-5.46	Veracevine; Cevane-3-beta,4-beta,12,14,16-beta,17,20-heptol, 4,9-epoxy-;
8.10_612.2570	2.46095	3.61e-04	1.39364	C07597	C25H45FeN6O8	-0.92	Ferroxamine; Ferrioxamine; Desferal-iron(III);
8.18_194.9235	0.523218	6.39e-06	1.16502	C02677	C2H6Te	5.58	Dimethyl telluride;
8.18_198.9299	0.468878	1.71e-05	1.19075	C07517	C3H4Cl2F2O	-1.41	Methoxyflurane;
8.19_357.2413	3.24897	7.82e-04	1.55951	C15115	C23H34O3	-6.12	11beta-Hydroxy-6alpha,11-dimethylpregn-4-ene-3,20-dione; 11beta-Hydroxy-6alpha,11-dimethylprogesterone;
8.19_594.2824	3.1314	3.54e-03	1.62653	C10280	C31H45NO8	-2.66	Auriculine;
8.20_362.9400	0.538786	2.43e-05	1.16428	C05707	C8H16N2O4Se2	8.97	Selenohomocystine;
8.20_384.2536	3.36703	4.55e-07	1.92021	C12056	C19H35N3O5	8.43	Actinonin;
8.20_414.8877	0.443942	2.43e-05	1.2936	C06651	C14H9Cl5O4	1.62	6-Oxo-2-hydroxy-7-(4'-chlorophenyl)-3,8,8,8-tetrachloroocta-2E,4E-dienoate;
8.24_557.3215	3.27005	1.74e-04	1.60604	C03916	C26H53NO7P+	-7.33	1-Oleoylglycerophosphocholine; 1-Oleoyl-sn-glycero-3-phosphocholine;
8.24_694.2624	3.45734	2.72e-03	1.88857	C14053	C32H45N5O8S	-8.92	9,10-Dihydroergocornine methanesulfonate;
8.25_233.1535	1.86271	4.32e-03	1.14808	C20404	C15H22O2	-5.34	1-Deoxypentalenate;
8.25_404.2799	1.84109	2.72e-03	1.14831	C08670	C24H39NO4	-1.92	Cassaine;
8.25_624.2900	3.1397	1.46e-02	2.04834	C02166	C30H47N3O9S	-9.67	Leukotriene C4; LTC4;	map00590 Arachidonic acid metabolism; map01100 Metabolic pathways; map04080 Neuroactive ligand-receptor interaction; map04664 Fc epsilon RI signaling pathway; map04726 Serotonergic synapse; map04976 Bile secretion; map05310 Asthma;
8.25_626.2754	8.33517	1.97e-04	2.62344	C07956	C32H44F3N3O2S	-7.79	Fluphenazine depot; Fluphenazine decanoate; Prolixin decanoate;
8.27_1048.5511	2.11484	8.54e-03	1.52065	C08917	C51H84O22	5.41	Trigonelloside C; Asparasaponin I;
8.27_1063.5308	1.84599	4.10e-02	1.25104	C07550	C58H80N2O14+2	0.47	Mivacurium;
8.28_423.2741	5.71901	2.53e-05	1.70509	C17651	C24H40O6	-2.67	alpha-Phocaecholic acid; 3alpha,7alpha,12alpha,23R-Tetrahydroxycholanic acid;
8.28_520.2650	5.86469	1.09e-04	2.53338	C20741	C25H43NO8	-6.72	Novamethymycin;
8.28_528.2744	3.52898	2.13e-03	1.48967	C10831	C27H43NO7	2.09	Zygadenine;
8.28_597.2059	5.64133	1.44e-03	2.72485	C15659	C28H38N2O8S	2.93	TMC 126; UIC 94003;
8.31_395.2983	4.70963	2.65e-04	1.64081	C14156	C27H40O2	6.99	delta-Tocotrienol;	map00130 Ubiquinone and other terpenoid-quinone biosynthesis;
8.31_754.3123	0.169924	3.17e-03	1.58092	C01848	C39H49NO14	5.63	Rifamycin B;
8.34_498.2886	0.00889748	4.31e-04	2.55767	C05465	C26H45NO6S	-1.76	Taurochenodeoxycholate; Taurochenodeoxycholic acid; Chenodeoxycholoyltaurine;	map00120 Primary bile acid biosynthesis; map04976 Bile secretion;
8.34_696.3059	2.94364	1.34e-03	1.67947	C12044	C37H47NO12	4.83	Rifamycin; Rifamycin SV;
8.34_736.2622	2.21897	2.04e-02	1.35281	C20259	C35H48ClN3O10S	-7.39	Mertansine; DM 1;
8.35_325.2153	3.06914	1.15e-04	1.8847	C14208	C22H30O2	-6.20	Promegestone;
8.35_393.2038	2.27658	8.46e-04	1.55146	C09760	C25H30O4	-8.57	Kazinol A;
8.35_720.2826	2.15739	8.94e-03	1.15224	C03170	C27H47N9O10S2	1.62	Trypanothione disulfide; Oxidized trypanothione;	map00480 Glutathione metabolism; map01100 Metabolic pathways;
8.35_788.2727	3.23696	1.29e-02	1.87498	C01849	C39H47NO14	4.85	Rifamycin O;
8.37_562.2469	4.44109	1.43e-04	2.17107	C03642	C26H45NO8S2	-7.92	Taurolithocholate sulfate; 3alpha-Sulfatolithocholyltaurine; Taurolithocholic acid 3-sulfate;	map04976 Bile secretion;
8.37_579.0987	0.415107	1.18e-04	1.11819	C15624	C28H28Cl3FN2O4	-6.65	GW 2433;
8.37_608.2533	4.97991	8.96e-05	2.30329	C03183	C28H39N5O8	7.03	Z-Gly-Pro-Leu-Gly-Pro; Carbobenzoxyglycyl-prolyl-leucyl-glycyl-proline; N-[(Phenylmethoxy)carbonyl]glycyl-L-prolyl-L-leucylglycyl-L-proline;
8.37_632.2320	3.57768	2.34e-02	2.11116	C17571	C21H39N7O13	3.39	5'-Hydroxystreptomycin;
8.37_682.2572	5.87121	1.49e-03	2.56474	C08663	C33H45NO12	-9.82	Beiwutine;
8.38_312.2530	1.80486	3.46e-05	1.22475	C10167	C18H35NO3	-4.51	(+)-Prosopinine;
8.40_616.3621	5.89035	2.38e-03	1.95936	C20585	C38H51NO6	-3.63	Lolicine B;
8.40_684.3504	5.5771	3.80e-03	2.27011	C08661	C36H51N3O10	0.32	Avadharidine; Aconitane-7,8-diol, 4-(((2-((4-amino-1,4-dioxobutyl)amino)benzoyl)oxy)methyl)-20-ethyl-1,6,14,16-tetramethoxy-, (1alpha,6beta,14alpha,16beta)-;
8.41_664.2884	5.68474	1.63e-04	1.8137	C08691	C34H47NO10	-1.64	Indaconitine;
8.44_504.2712	4.73775	1.031e-05	1.41178	C11995	C25H43NO7	-4.68	Neomethymycin;
8.44_708.2354	3.32181	1.02e-02	1.7143	C08442	C28H43N5O12S	4.62	Ustiloxin; Ustiloxin A;
8.45_436.2821	4.41881	3.24e-06	1.28078	C20536	C28H39NO3	-8.35	Terpendole E;
8.47_382.1445	0.491868	1.22e-03	1.26859	C12262	C19H25NO5	5.15	4,4-Disubstituted cyclohexenone;
8.48_307.2634	6.03371	1.86e-04	1.80265	C16525	C20H36O2	-2.68	Icosadienoic acid; Eicosadienoic acid; 11,14-Icosadienoic acid; (11Z,14Z)-Icosa-11,14-dienoic acid; 11,14-Eicosadienoic acid; (11Z,14Z)-Eicosa-11,14-dienoic acid;	map01040 Biosynthesis of unsaturated fatty acids;
8.48_353.1415	0.495251	7.62e-05	1.18226	C10206	C21H22O5	5.68	Cristacarpin;
8.48_398.1499	0.398448	1.82e-03	1.64838	C12337	C23H25NO3	-8.17	Dioncophylline C;
8.48_401.1468	0.607057	1.69e-03	1.04371	C15340	C21H25F3O2	-8.91	20,21,21-Trifluoro-3-methoxy-19-nor-17alpha-pregna-1,3,5(10),20-tetraen-17-ol; 17-(Trifluorovinyl)-3-(methyl ether)-17beta-estradiol;
8.48_519.1510	0.612246	1.76e-05	1.02648	C10313	C25H28O12	0.45	Chryso-obtusin glucoside;
8.48_537.1230	0.546838	4.75e-04	1.12316	C12082	C18H30O16	0.38	alpha-L-Rhamnopyranosyl-(1->2)-beta-D-galactopyranosyl-(1->2)-beta-D-glucuronopyranoside; beta-Fabatriose;
8.48_660.3527	2.94309	5.03e-03	1.45245	C20549	C39H51NO8	-2.21	Lolitrem J;
8.48_683.2652	2.94569	2.14e-02	2.29809	C09096	C37H44O10	3.62	Gnididin;
8.52_463.2067	0.542691	3.41e-06	1.08288	C17960	C17H33N6O7P	-1.88	Rhizocticin C;
8.52_475.1630	0.528503	9.48e-05	1.21617	C12276	C18H32CaN2O10	4.21	Calcium pantothenate;
8.52_531.1958	0.493669	4.47e-05	1.392	C08760	C25H36O10	-9.05	Glaucarubin;
8.52_543.1507	0.51252	5.98e-06	1.10939	C12384	C27H28O12	-0.15	Premithramycin A1;
8.52_546.1563	0.420725	2.00e-04	1.36788	C19139	C33H25N3O3	-5.27	Norbormide;
8.52_593.1624	0.447036	9.51e-06	1.20026	C11662	C25H34O14	-3.30	7-Epiloganin tetraacetate;
8.54_757.4005	0.573257	1.97e-04	1.02161	C17038	C39H62O12	9.72	Ophiopogonin B;
8.55_427.1577	2.04363	1.03e-06	1.34278	C10458	C20H28O10	-7.56	Furcatin;
8.57_1133.6365	0.40016	2.85e-03	1.27557	C13907	C52H100N2O20P2	8.18	OM-174; Triacyl lipid A OM-174; Triacyl lipid A;
8.59_433.1886	0.498215	3.45e-05	1.41162	C09226	C23H30N2O4	-3.53	Mitragynine;
8.59_569.1658	0.179131	1.00e-05	2.2371	C18004	C17H35N4O13P	4.73	5''-Phosphoribostamycin;	map00524 Butirosin and neomycin biosynthesis;
8.59_709.4014	0.508503	2.66e-04	1.34164	C11295	C35H58N6O7	-7.01	N-Acetyl-leu-leu-leu-leu-tyr-amide; NAc-L4Y-amide;
8.59_827.4015	0.245185	8.03e-03	1.62275	C08952	C42H64O14	3.18	Gypsogenin 3-O-rhamnosylglucuronide;
8.60_439.2078	0.548089	1.52e-05	1.32824	C14645	C27H32O3	7.95	Estradiol-17-phenylpropionate; Estra-1,3,5(10)-triene-3,17beta-diol 17-benzenepropionate;
8.60_803.4023	0.474824	1.08e-03	1.26069	C15725	C41H56N8O9	-9.26	Nostocyclopeptide A3;
8.62_386.2719	2.23514	6.06e-04	1.60732	C12160	C24H37NO3	4.72	Myxalamid C;
8.65_291.2316	0.473688	3.57e-04	1.11927	C03852	C19H32O2	-4.48	Androstan-3alpha,17beta-diol; 5alpha-Androstan-3alpha,17beta-diol;	map00140 Steroid hormone biosynthesis;
8.65_461.2013	0.538383	1.20e-03	1.10683	C17068	C21H34O11	-3.40	Valerosidatum; Valerosidate;
8.65_495.1521	0.493607	3.08e-05	1.29846	C20383	C23H28O12	2.63	Mycophenolic acid O-acyl-glucuronide;
8.65_497.1513	0.418011	8.03e-05	1.45511	C12254	C26H26N2O6	6.18	(+)-Plicamine;
8.65_539.1534	0.304445	1.57e-05	1.83622	C17781	C28H28O11	-4.53	2''-o-p-Coumaroylaloesin;
8.65_545.1666	0.551668	3.37e-05	1.25613	C04194	C27H30O12	0.21	Flavonol 3-O-[alpha-L-rhamnosyl-(1->6)-beta-D-glucoside]; Flavonol 3-O-rutinoside;
8.65_563.1410	0.341293	3.82e-06	1.66362	C16491	C26H28O14	0.74	Isovitexin 2''-O-arabinoside;
8.66_687.1623	0.111614	5.65e-04	2.36835	C12310	C38H28N4O7	-4.47	Esmeraldin B;
8.66_722.2978	9.45358	1.81e-03	3.28269	C02090	C27H49N9O10S2	0.98	Trypanothione; N1,N8-Bis(gamma-L-glutamyl-L-cysteinyl-glycyl)spermidine; N1,N8-Bis(glutathionyl)spermidine; Reduced trypanothione;	map00480 Glutathione metabolism; map01100 Metabolic pathways;
8.67_682.3452	1.98651	9.41e-03	1.08804	C13902	C32H58NO10P	-6.19	1-Palmitoyl-2-(5-keto-8-oxo-6-octenoyl)-sn-glycero-3-phosphatidylcholine;
8.67_708.2872	3.83382	1.63e-04	2.13722	C13167	C33H47N5O8S	4.91	Dihydro-alpha-ergocryptine mesylate; 9,10alpha-Dihydro-12'-hydroxy-5'alpha-isobutyl-2'-isopropylergotaman-3',6',18-trione monomethanesulphonate;
8.69_564.2636	6.33328	1.05e-03	2.76953	C15719	C21H39N7O11	0.26	Coelichelin;
8.69_961.6285	4.68938	1.69e-04	1.9568	C15956	C59H90O8	-4.85	Thermozeaxanthin-13;
8.70_329.2468	2.69631	1.87e-05	1.29561	C16513	C22H34O2	-5.52	(7Z,10Z,13Z,16Z,19Z)-Docosa-7,10,13,16,19-pentaenoic acid; Docosapentaenoic acid;	map01040 Biosynthesis of unsaturated fatty acids;
8.70_608.2986	2.78281	5.69e-03	1.55419	C09997	C33H43N5O4	-4.03	Amphibine A;
8.73_414.8884	0.37329	1.02e-02	1.18017	C06645	C14H8Cl4O4	3.39	6-Oxo-2-hydroxy-7-(4'-chlorophenyl)-3,8,8-trichloroocta-2E,4E,7E-trienoate;
8.75_317.2474	2.78003	5.62e-03	1.15658	C05480	C21H34O2	-3.92	Pregnanolone; 3alpha-Hydroxy-5beta-pregnan-20-one;	map00140 Steroid hormone biosynthesis; map01100 Metabolic pathways;
8.75_325.2738	2.53722	1.43e-04	1.33211	C02117	C20H38O3	-3.20	2-Oxophytanate; 2-Oxophytanic acid;
8.75_362.2357	0.315405	2.65e-02	1.47439	C08667	C21H33NO4	5.64	Cardiopetalidine;
8.75_390.8728	0.465643	1.34e-02	1.07195	C18966	C10H12BrCl2O3PS	-1.21	Bromophos-ethyl;
8.75_476.2449	0.196949	2.00e-04	2.18295	C19953	C29H35NO5	1.32	Cytochalasin A; (7S,13E,16R,21E)-7-Hydroxy-16-methyl-10-phenyl-24-oxa[14]cytochalasa-6(12),13,21-triene-1,20,23-trione;
8.82_353.1634	1.9141	6.34e-03	1.17352	C02915	C21H24NO4+	0.35	(S)-cis-N-Methylcanadine;
8.82_355.1565	1.8687	1.14e-02	1.22864	C10638	C21H24O5	3.94	Kadsurenone;
8.82_592.4030	1.7655	1.60e-02	1.05584	C07553	C34H57N2O4+	3.20	Vecuronium;
8.85_355.2625	2.14555	6.06e-04	1.00218	C16185	C24H36O2	-4.99	(4Z,7Z,10Z,13Z,16Z,19Z)-Docosahexaenoic acid ethyl ester; DHA ethyl ester;
8.87_428.3172	4.17738	8.17e-05	2.1224	C10808	C27H43NO3	0.40	Imperialine; Cevan-6-one, 3,20-dihydroxy-, (3-beta,5-alpha,17-beta)-; Kashmirine; Peiminine;
8.90_494.3604	3.72615	3.58e-03	1.63983	C15445	C33H49N	9.82	1'H-5alpha-Cholest-2-eno[3,2-b]indole;
8.92_399.2503	3.18684	4.56e-07	1.27856	C09145	C25H36O4	-9.38	Ophiobolin A;
8.98_319.2636	3.90134	1.18e-03	1.82001	C18042	C21H36O2	-2.00	5alpha-Pregnane-3alpha,20alpha-diol; Allopregnane-3alpha,20alpha-diol;	map00140 Steroid hormone biosynthesis;
9.01_375.2503	3.03637	1.59e-04	1.54154	C15157	C23H36O4	-9.94	3-Acetyl-5alpha-androstane-3beta,17beta-diol 3-acetate;
9.01_505.2101	2.84714	2.55e-05	1.47637	C01593	C26H34O10	4.29	Limonoate;
9.02_399.2061	1.66311	4.19e-03	1.0434	C07619	C25H32O2	-9.57	Quinestrol;
9.02_451.2161	2.40792	2.50e-02	1.54847	C15461	C27H32O6	7.77	17beta-Acetyl-1,2,3,4,6alpha,7alpha,10,12,13,14alpha,16,17-dodecahydro-3beta-hydroxy-10beta,13beta-dimethyl-5beta,8beta-etheno-15H-cyclopenta[a]phenanthrene-6,7-dicarboxylic anhydride acetate;
9.07_357.2784	4.49645	1.19e-04	1.86204	C19660	C24H38O2	-4.21	Bufanolide;
9.09_425.2312	2.19764	5.41e-05	1.12098	C19913	C22H37NO5P-	-5.79	Phospho-anandamide;	map04723 Retrograde endocannabinoid signaling;
9.18_430.3323	8.52571	3.07e-03	2.95788	C17881	C27H45NO3	-0.78	Zhebeinine;
9.22_381.1949	2.24226	1.05e-03	1.20654	C17645	C20H30O7	7.94	Cinncassiol A;
9.22_399.1844	1.76539	9.14e-04	1.07798	C14668	C23H28O6	7.83	Cortancyl; Prednisone 21-acetate; 21-Acetoxy-17alpha-hydroxypregna-1,4-diene-3,11,20-trione;
9.24_426.2184	2.1605	1.63e-02	1.2002	C15163	C26H33NO2	-5.53	17-[(Benzylamino)methyl]estra-1,3,5(10)-triene-3,17beta-diol;
9.26_359.2941	7.51653	3.67e-04	2.19109	C19642	C24H40O2	-4.14	5beta-Cholanic acid; Ursocholanic acid;
9.39_335.2939	9.59219	1.25e-04	2.58149	C16533	C22H40O2	-5.01	13,16-Docosadienoic acid; (13Z,16Z)-Docosa-13,16-dienoic acid;	map01040 Biosynthesis of unsaturated fatty acids;
9.75_431.3138	18.2591	1.75e-03	3.62209	C18231	C27H44O4	-6.70	Calcitetrol;	map00100 Steroid biosynthesis; map01100 Metabolic pathways;
